# Supplementary material for: A Scoping Review and Narrative Synthesis Comparing the Constructs of Social Determinants of Health and Social Determinants of Mental Health: Matryoshka or Two Independent Constructs?
Source: Front Psychiatry. 2022 Apr 14;13:848556. doi: 10.3389/fpsyt.2022.848556 (PMC9046700; doi:10.3389/fpsyt.2022.848556)
Supplement: Supplementary file 1 [file Data_Sheet_1.ZIP]

Archive with 4 entries (4 files):
- Supplementray material 4.docx
- Supplementary material 1.docx
- supplementary material 2.docx
- supplementary material 3.docx
